# Supplementary material for: Effect of Diosmin on Selected Parameters of Oxygen Homeostasis
Source: Int J Mol Sci. 2023 Aug 18;24(16):12917. doi: 10.3390/ijms241612917 (PMC10454919; doi:10.3390/ijms241612917)
Supplement: Supplementary file 1 [file ijms-24-12917-s001.zip]

Archive with 2 entries (2 files):
- ijms-2554961-supplementary-4.pdf
- korelacje.xlsx
